# Supplementary material for: Impact of Non-Valvular Non-Coronary Concomitant Procedures on Outcomes of Surgical Aortic Valve Replacement in Intermediate Risk Patients
Source: J Clin Med. 2021 Nov 28;10(23):5592. doi: 10.3390/jcm10235592 (PMC8658681; doi:10.3390/jcm10235592)
Supplement: Supplementary file 1 [file jcm-10-05592-s001.zip]

Archive with 1 entries (1 files):
- jcm-1424302-supplementary.pdf
